# Supplementary material for: An Integrative Pharmacology-Based Analysis of Refined Qingkailing Injection Against Cerebral Ischemic Stroke: A Novel Combination of Baicalin, Geniposide, Cholic Acid, and Hyodeoxycholic Acid
Source: Front Pharmacol. 2020 May 8;11:519. doi: 10.3389/fphar.2020.00519 (PMC7227481; doi:10.3389/fphar.2020.00519)
Supplement: Supplementary file 1 [file Table_1.xlsx]

## Sheet: Sheet1
Supplementary Table S1 Prediction of four compound target
Compound	Target
baicalin	CA1
baicalin	CA12
baicalin	CA14
baicalin	CA2
baicalin	CA3
baicalin	CA4
baicalin	CA5A
baicalin	CA5B
baicalin	CA6
baicalin	CA7
baicalin	CA9
baicalin	CSNK2A1
baicalin	PRKACA
baicalin	PRKCA
baicalin	PRKCB
baicalin	SQLE
baicalin	SYK
baicalin	CASP3
baicalin	HGF
baicalin	IL6
baicalin	CDX2
baicalin	FOXP3
baicalin	HIF1A
baicalin	IL17A
baicalin	REN
baicalin	VEGFA
baicalin	EGF
baicalin	LMNA
baicalin	NOTCH1
baicalin	ABCG2
baicalin	CDK1
baicalin	AOX1
baicalin	ADORA1
baicalin	PTGS2
baicalin	ALOX15
baicalin	CYP19A1
baicalin	ADORA2A
baicalin	CYP1A1
baicalin	AR
baicalin	CYP1B1
baicalin	DRD2
baicalin	ERBB4
baicalin	ALPP
baicalin	GSK3B
baicalin	CDK5
baicalin	ADORA3
baicalin	ABCC1
baicalin	PIM1
baicalin	HSD17B1
baicalin	FGR
baicalin	NPC1L1
baicalin	P2RY14
baicalin	CYP3A43
baicalin	ESR1
baicalin	AKR1B1
baicalin	AKR1B15
baicalin	AKR1B10
baicalin	TDP1
baicalin	PTGS1
baicalin	MBNL1
baicalin	MBNL2
baicalin	MBNL3
baicalin	KDM4A
baicalin	KDM4B
baicalin	KDM4C
baicalin	XDH
baicalin	HPGD
baicalin	ALDH1A1
baicalin	ATAD5
baicalin	POLB
baicalin	POLI
baicalin	POLK
baicalin	FEN1
baicalin	GAA
baicalin	GMNN
baicalin	KMT2A
baicalin	EHMT2
baicalin	MAPT
baicalin	PIN1
baicalin	BECN1
baicalin	ALOX5
baicalin	TLR4
baicalin	TLR2
baicalin	MYC
baicalin	CREB1
baicalin	MRP3
baicalin	TNKS
baicalin	P4HB
baicalin	IL2
baicalin	NAE1
baicalin	AMY1C
baicalin	AMY1B
baicalin	AMY1A
baicalin	ABCB1
baicalin	PGF
baicalin	SIGMAR1
baicalin	TNKS2
baicalin	CBR1
baicalin	CDK6
baicalin	FGF2
baicalin	NMUR2
baicalin	NR4A2
baicalin	ST6GAL1
baicalin	ALPI
baicalin	ODC1
baicalin	KDM4E
baicalin	SLCO1B1
baicalin	PTPN1
baicalin	NT5M
baicalin	PDE4D
baicalin	WEE1
baicalin	CDK2
baicalin	ESR2
baicalin	RXRA
baicalin	AURKA
baicalin	MMP3
baicalin	CHEK1
baicalin	S100P
baicalin	CHRM1
baicalin	KCNMA1
baicalin	HTR2A
baicalin	CHRM2
baicalin	KCNH2
baicalin	PPARA
baicalin	ADRA1A
baicalin	PDE4A
baicalin	ADRA1B
baicalin	SCN5A
baicalin	NR3C1
baicalin	ADRA2C
baicalin	ADRB1
baicalin	ADRA2A
baicalin	PDE4B
baicalin	SERPINC1
baicalin	OPRM1
baicalin	OPRD1
baicalin	OPRK1
baicalin	SLC6A4
baicalin	SLC6A2
baicalin	CACNA1H
baicalin	CACNA2D2
baicalin	CHRM5
baicalin	CHRM3
baicalin	CHRM4
baicalin	CACNA1C
baicalin	ADRA1D
baicalin	HTR7
baicalin	ADRA2B
baicalin	TOP1
baicalin	CACNA1S
baicalin	TOP2A
baicalin	PDE5A
baicalin	CACNA1F
baicalin	SCN1A
baicalin	PDE4C
baicalin	SCN10A
geniposide	GLP1R
geniposide	CYP2E1
geniposide	HGF
geniposide	HMOX1
geniposide	IL6
geniposide	BCHE
geniposide	CA2
geniposide	CA9
geniposide	CA1
geniposide	CA12
geniposide	VEGFA
geniposide	FGF2
geniposide	FGF1
geniposide	CA14
geniposide	SELL
geniposide	SELP
geniposide	PTPN1
geniposide	PYGM
geniposide	ADK
geniposide	ADORA1
geniposide	P2RY6
geniposide	P2RY14
geniposide	ADORA2A
geniposide	ADRA2C
geniposide	GAA
geniposide	OPRD1
geniposide	PRKCA
geniposide	F2
geniposide	ALPP
geniposide	MMP1
geniposide	MMP7
geniposide	ADORA3
geniposide	TYR
geniposide	MAPT
geniposide	PRKCG
geniposide	PRKCB
geniposide	PRKCQ
geniposide	PRKCD
geniposide	HIF1A
geniposide	EPAS1
geniposide	BCL2L1
geniposide	BCL2
geniposide	BCL2L2
geniposide	OPRM1
geniposide	OPRK1
geniposide	OPRL1
geniposide	SELE
geniposide	VCAM1
geniposide	GSK3B
geniposide	GSK3A
geniposide	AMY2A
geniposide	LGALS4
geniposide	LGALS8
geniposide	LGALS3
geniposide	AMY1C
geniposide	AMY1B
geniposide	AMY1A
geniposide	SLC5A1
geniposide	SLC5A2
geniposide	IL2
geniposide	CHIA
geniposide	SI
geniposide	SLC5A4
geniposide	CA9
geniposide	HSPA5
geniposide	LGALS9
geniposide	LGALS7B
geniposide	LGALS7
geniposide	MGAM
geniposide	AR
geniposide	DHFR
geniposide	CDK2
geniposide	FBP1
geniposide	RXRA
geniposide	ESR1
geniposide	PIM1
geniposide	MAPK14
geniposide	ESR2
geniposide	ACE
geniposide	ATP1A1
geniposide	CA4
geniposide	CACNA1C
geniposide	CACNA1D
geniposide	CACNA1F
geniposide	CHRM1
geniposide	CHRM2
geniposide	DRD2
geniposide	GABRA1
geniposide	GABRB3
geniposide	GLRA3
geniposide	PDE4A
geniposide	PDE4B
geniposide	SCN5A
geniposide	TOP2A
geniposide	CHD1
geniposide	CREB1
geniposide	HTR1E
geniposide	ORM1
geniposide	ORM2
geniposide	RPL3
geniposide	SIGMAR1
geniposide	TLR4
geniposide	TOP2B
geniposide	ACHE
geniposide	ADRA1A
geniposide	ADRA1D
geniposide	CHRM3
geniposide	CHRM4
geniposide	CHRM5
geniposide	DRD1
geniposide	GABRB1
geniposide	GABRD
geniposide	HTR2A
geniposide	KCNH2
geniposide	SLC6A2
geniposide	SLC6A3
geniposide	CACNA1S
geniposide	GABRR1
geniposide	LRP2
geniposide	NEU2
geniposide	PDE4D
geniposide	SCN1A
geniposide	PDE4C
geniposide	ABCB1
geniposide	CNR1
geniposide	CNR2
geniposide	CYP3A4
geniposide	PADI4
geniposide	PTGER1
cholic acid	ABCB11
cholic acid	FABP6
cholic acid	CES2
cholic acid	CES1
cholic acid	FECH
cholic acid	ESRRG
cholic acid	COX5A
cholic acid	COX6A2
cholic acid	COX7A1
cholic acid	MT-CO2
cholic acid	MT-CO1
cholic acid	MT-CO3
cholic acid	COX5B
cholic acid	COX6B1
cholic acid	CYP7A1
cholic acid	SLC10A2
cholic acid	COX7C
cholic acid	SLC10A1
cholic acid	SLC27A5
cholic acid	ALB
cholic acid	COX6C
cholic acid	ADH1A
cholic acid	CEL
cholic acid	FAP
cholic acid	LIPA
cholic acid	BAAT
cholic acid	ABCC3
cholic acid	SLCO1B1
cholic acid	LST1
cholic acid	COX7B
cholic acid	PNLIP
cholic acid	SLCO1A2
cholic acid	ADCY2
cholic acid	GCG
cholic acid	SLCO1B3
cholic acid	NPSR1
cholic acid	CLPS
cholic acid	FSHR
cholic acid	LHCGR
cholic acid	TSHR
cholic acid	RXFP1
cholic acid	RXFP2
cholic acid	ACOT8
cholic acid	ADCY1
cholic acid	ADCY3
cholic acid	ADCY4
cholic acid	ADCY5
cholic acid	ADCY6
cholic acid	ADCY7
cholic acid	ADCY8
cholic acid	ADCY9
cholic acid	ADCYAP1R1
cholic acid	ADM
cholic acid	ADM2
cholic acid	ADORA2B
cholic acid	ADRB1
cholic acid	ADRB2
cholic acid	AVP
cholic acid	AVPR2
cholic acid	CALCA
cholic acid	CALCB
cholic acid	CALCR
cholic acid	CRH
cholic acid	DAP
cholic acid	DRD5
cholic acid	GHRH
cholic acid	GHRHR
cholic acid	GIP
cholic acid	GLP1R
cholic acid	GLP2R
cholic acid	GNAS
cholic acid	HRH2
cholic acid	HTR4
cholic acid	HTR6
cholic acid	HTR7
cholic acid	IAPP
cholic acid	MC3R
cholic acid	MC4R
cholic acid	MC5R
cholic acid	NR0B2
cholic acid	POMC
cholic acid	PSIP1
cholic acid	PTGDR
cholic acid	PTGER2
cholic acid	PTGER4
cholic acid	PTGIR
cholic acid	PTH
cholic acid	PTH1R
cholic acid	PTH2
cholic acid	PTH2R
cholic acid	PTHLH
cholic acid	SCTR
cholic acid	TAAR1
cholic acid	VIP
cholic acid	VIPR1
cholic acid	VIPR2
cholic acid	ADORA2A
cholic acid	ADRB3
cholic acid	DRD1
cholic acid	GCGR
cholic acid	GNG2
cholic acid	MC2R
cholic acid	NPS
cholic acid	SCT
cholic acid	TUBB3
cholic acid	FABP1
cholic acid	CD36
cholic acid	PLTP
cholic acid	SCARB1
cholic acid	ABCC2
cholic acid	NPC1L1
cholic acid	ABCC4
cholic acid	ABCB1
cholic acid	ABCC1
cholic acid	PTGS2
cholic acid	SLC22A7
cholic acid	SLC22A8
cholic acid	COX4I1
cholic acid	COX8A
cholic acid	PLA2G1B
cholic acid	CA4
cholic acid	CA2
cholic acid	CA1
cholic acid	NR1H4
cholic acid	NR3C1
cholic acid	NR3C2
cholic acid	AR
cholic acid	PGR
cholic acid	THRB
cholic acid	ESR1
cholic acid	NR1H3
cholic acid	POLB
cholic acid	HMGCR
cholic acid	SRD5A1
cholic acid	SRD5A2
cholic acid	NOS1
cholic acid	ATP1A2
cholic acid	PTPN1
cholic acid	HDAC6
cholic acid	VDR
cholic acid	CYP17
cholic acid	BCHE
cholic acid	ACE
cholic acid	CCR3
cholic acid	PTGFR
cholic acid	CYP51A1
cholic acid	CYP24A1
cholic acid	CACNA2D1
cholic acid	MAPT
cholic acid	AKR1B10
cholic acid	AKR1B1
cholic acid	AKR1B15
cholic acid	AKR1A1
cholic acid	Q96JD6
cholic acid	PTGER1
cholic acid	TDP1
cholic acid	ADH1C
cholic acid	CBX1
cholic acid	ERG
cholic acid	PSAP
cholic acid	DVL3
cholic acid	GPBAR1
cholic acid	ATP12A
cholic acid	CDC45
cholic acid	NPC1
cholic acid	ST3GAL1
cholic acid	G6PD
cholic acid	CDC25A
cholic acid	CD4
cholic acid	SLCO4C1
cholic acid	SERPINA6
cholic acid	SHBG
cholic acid	RORA
cholic acid	ST6GAL1
cholic acid	POLA1
cholic acid	NT5M
cholic acid	ESR2
cholic acid	RXRA
cholic acid	CA9
cholic acid	PLAU
cholic acid	PDE5A
cholic acid	RORC
cholic acid	DPP4
cholic acid	AURKA
cholic acid	ABAT
cholic acid	ADORA1
cholic acid	AKR1D1
cholic acid	ALDH5A1
cholic acid	CACNA1B
cholic acid	CACNA2D2
cholic acid	DRD2
cholic acid	GABRA1
cholic acid	GRIA2
cholic acid	GRIN1
cholic acid	GRIN2A
cholic acid	GRIN2B
cholic acid	GRIN2C
cholic acid	GRIN2D
cholic acid	GRIN3A
cholic acid	GRIN3B
cholic acid	TYR
cholic acid	SLC7A1
cholic acid	SLC7A2
cholic acid	SLC7A3
cholic acid	SLC7A4
cholic acid	CHRM1
cholic acid	CHRM2
cholic acid	CHRM3
cholic acid	GABRA2
cholic acid	GABRA3
cholic acid	GABRA5
cholic acid	HTR3A
cholic acid	OPRK1
cholic acid	PTGS1
cholic acid	SCN5A
cholic acid	GABRA4
cholic acid	GABRA6
cholic acid	GRIK2
cholic acid	HDAC2
cholic acid	SCN11A
cholic acid	SCN2A
cholic acid	SCN4A
cholic acid	SCN1B
cholic acid	SCN2B
cholic acid	SCN3B
cholic acid	SCN4B
hydeoxycholic acid	NR1H4
hydeoxycholic acid	NR1H3
hydeoxycholic acid	CA4
hydeoxycholic acid	CA2
hydeoxycholic acid	CA1
hydeoxycholic acid	NR3C1
hydeoxycholic acid	SRD5A1
hydeoxycholic acid	SRD5A2
hydeoxycholic acid	POLB
hydeoxycholic acid	AR
hydeoxycholic acid	CYP17
hydeoxycholic acid	NOS2
hydeoxycholic acid	BCHE
hydeoxycholic acid	HDAC6
hydeoxycholic acid	NOS1
hydeoxycholic acid	HMGCR
hydeoxycholic acid	VDR
hydeoxycholic acid	CCR3
hydeoxycholic acid	PGR
hydeoxycholic acid	ESR1
hydeoxycholic acid	CYP19A1
hydeoxycholic acid	HSD3B2
hydeoxycholic acid	ATP1A2
hydeoxycholic acid	NR3C2
hydeoxycholic acid	PTGFR
hydeoxycholic acid	ACE
hydeoxycholic acid	THRB
hydeoxycholic acid	PTPN1
hydeoxycholic acid	CYP51A1
hydeoxycholic acid	PTPRC
hydeoxycholic acid	NOS3
hydeoxycholic acid	MAPT
hydeoxycholic acid	AKR1B10
hydeoxycholic acid	AKR1B1
hydeoxycholic acid	AKR1B15
hydeoxycholic acid	AKR1A1
hydeoxycholic acid	Q96JD6
hydeoxycholic acid	TDP1
hydeoxycholic acid	HSD11B1
hydeoxycholic acid	HSD11B1L
hydeoxycholic acid	PTGER2
hydeoxycholic acid	PTGIR
hydeoxycholic acid	PTGDR
hydeoxycholic acid	UGT2B4
hydeoxycholic acid	CYP7A1
hydeoxycholic acid	UGT2B10
hydeoxycholic acid	B3GAT2
hydeoxycholic acid	GPBAR1
hydeoxycholic acid	SLC10A1
hydeoxycholic acid	NPC1L1
hydeoxycholic acid	SLC10A2
hydeoxycholic acid	CDC45
hydeoxycholic acid	NPC1
hydeoxycholic acid	CDC25A
hydeoxycholic acid	ST3GAL1
hydeoxycholic acid	ABCC4
hydeoxycholic acid	G6PD
hydeoxycholic acid	CD4
hydeoxycholic acid	SERPINA6
hydeoxycholic acid	ABCB11
hydeoxycholic acid	SHBG
hydeoxycholic acid	CYP27B1
hydeoxycholic acid	CDC25B
hydeoxycholic acid	CYP17A1
hydeoxycholic acid	POLA1
hydeoxycholic acid	RORA
hydeoxycholic acid	ST6GAL1
hydeoxycholic acid	UGT2B7
hydeoxycholic acid	CYP24A1
hydeoxycholic acid	FGF1
hydeoxycholic acid	SREBF2
hydeoxycholic acid	EPHA7
hydeoxycholic acid	EPHA4
hydeoxycholic acid	EPHA5
hydeoxycholic acid	EPHA8
hydeoxycholic acid	NT5M
hydeoxycholic acid	ESR2
hydeoxycholic acid	RXRA
hydeoxycholic acid	CA9
hydeoxycholic acid	PLAU
hydeoxycholic acid	PDE5A
hydeoxycholic acid	RORC
hydeoxycholic acid	DPP4
hydeoxycholic acid	AURKA
hydeoxycholic acid	ABAT
hydeoxycholic acid	ADORA1
hydeoxycholic acid	AKR1D1
hydeoxycholic acid	ALDH5A1
hydeoxycholic acid	ASNS
hydeoxycholic acid	CACNA1B
hydeoxycholic acid	CACNA2D1
hydeoxycholic acid	CACNA2D2
hydeoxycholic acid	CHRM3
hydeoxycholic acid	GABRA1
hydeoxycholic acid	GRIN1
hydeoxycholic acid	GRIN2A
hydeoxycholic acid	GRIN2B
hydeoxycholic acid	GRIN2C
hydeoxycholic acid	GRIN2D
hydeoxycholic acid	GRIN3A
hydeoxycholic acid	GRIN3B
hydeoxycholic acid	TYR
hydeoxycholic acid	SLC7A1
hydeoxycholic acid	SLC7A2
hydeoxycholic acid	SLC7A3
hydeoxycholic acid	SLC7A4
hydeoxycholic acid	CHRM1
hydeoxycholic acid	CHRM2
hydeoxycholic acid	DRD1
hydeoxycholic acid	DRD2
hydeoxycholic acid	HTR1A
hydeoxycholic acid	HTR2B
hydeoxycholic acid	HTR3A
hydeoxycholic acid	OPRK1
hydeoxycholic acid	PTGS1
hydeoxycholic acid	PTGS2
hydeoxycholic acid	SCN5A
hydeoxycholic acid	SLC6A2
hydeoxycholic acid	SLC6A3
hydeoxycholic acid	FGFR1
hydeoxycholic acid	GABRA2
hydeoxycholic acid	GABRA3
hydeoxycholic acid	GABRA4
hydeoxycholic acid	GABRA5
hydeoxycholic acid	GABRA6
hydeoxycholic acid	HTR2C
hydeoxycholic acid	KDR
hydeoxycholic acid	KIT
hydeoxycholic acid	PDGFRB
hydeoxycholic acid	RET
hydeoxycholic acid	TRPA1
hydeoxycholic acid	TRPM8
hydeoxycholic acid	TRPV3
hydeoxycholic acid	HDAC2
hydeoxycholic acid	SCN1B
hydeoxycholic acid	SCN2A
hydeoxycholic acid	SCN4A
hydeoxycholic acid	SCN2B
hydeoxycholic acid	SCN3B
hydeoxycholic acid	SCN4B
hydeoxycholic acid	HDAC9
